# Supplementary material for: Gut microbiome associated with APC gene mutation in patients with intestinal adenomatous polyps
Source: Int J Biol Sci. 2020 Jan 1;16(1):135–46. doi: 10.7150/ijbs.37399 (PMC6930378; doi:10.7150/ijbs.37399)
Supplement: Supplementary file 2 — Table S1. [file ijbsv16p0135s2.xlsx]

## Sheet: 工作表1
number	gender	nation	age（year）	Hight（cm）	weight（kg）	BMI	smoking	drinking	type of exercise	exercise frequency（n/week）	average time per time （min）	Daily sleep time（hour）	Daily defecation frequency
1	male	han	69	158	55	22	no	no	walking	7	120min	8	1
2	female	han	45	155	60	25	no	no	walking	2	60min	8	1
4	male	han	67	160	55	21.48	no	no	walking	6	60min	6-8	1
5	male	han	60	170	80	27.68	no	yes	dancing	7	120min	8	1
6	male	han	66	166	49	17.78	yes	yes	no	not given	not given	4-6	1
8	male	han	64	159	67	26.5	no	yes	no	not given	not given	not given	not given
9	female	han	55	150	50	22.2	no	no	walking	5	80min	6-8	1
10	female	han	66	157	56	22.72	no	no	no	not given	not given	4-6	not given
12	male	han	68	163	60	22.58	no	no	table tennis	5	120min	6-8	1
14	female	han	51	155	68	28.3	no	no	walking	5	60min	6-8	1
15	female	zhuang	62	154	45	18.97	no	yes	Tai chi	7	30min	4-6	1
17	female	han	61	160	60	23.44	no	yes	walking	2	20min	6-8	1
19	male	han	68	172	70	23.66	no	no	no	not given	not given	4-6	1
20	female	zhuang	57	150	50	22.22	no	no	walking	7	70mim	6-8	1
22	female	zhuang	53	156	48	19.72	no	no	no	not given	not given	4-6	1
23	male	han	65	172	69	23.32	no	no	walking	7	60min	6-8	1
24	male	zhuang	63	170	65	22.49	no	yes	walking	2	15min	6-8	1
25	female	han	58	156	54	22.19	no	yes	walking	not given	90min	4-6	constipation
26	male	han	62	160	65	25.39	yes	yes	walking	4	30min	4-6	1
27	male	han	64	170	76	26.3	no	no	walking	3	30min	6-8	1
28	female	han	61	154	60	25.3	no	no	walking	5	80min	8	1
29	male	zhuang	62	163	58	21.83	yes	yes	walking	7	60min	6-8	1
30	female	han	63	160	78	30.47	no	no	walking	5	120min	6-8	1
31	female	han	65	160	58	22.66	no	yes	walking	7	60min	6-8	1
32	male	han	55	169	80	28.01	yes	yes	walking	7	60min	6-8	1
34	female	han	59	150	51	22.67	no	yes	walking	not given	30min	6-8	1
35	male	han	61	160	72	28.13	yes	yes	no	not given	not given	6-8	1
36	male	zhuang	54	160	55	21.48	yes	yes	no	not given	not given	6-8	1
38	female	han	50	152	55	23.81	no	yes	walking	not given	10min	6-8	1
40	female	zhuang	53	152	52	22.51	no	yes	walking	not given	60min	6-8	1
41	male	han	47	171	83	28.38	no	yes	walking	3	60min	8	1
42	male	han	58	163	65	24.64	no	yes	walking	not given	not given	not given	not given
43	male	han	62	165	62	22.77	no	no	no	not given	not given	not given	not given
45	male	han	62	169	69	24.16	yes	yes	walking	7	90min	6-8	1
46	male	han	64	159	68	26.9	no	yes	walking	7	60min	4-6	1
