# Supplementary material for: Gut microbiome associated with APC gene mutation in patients with intestinal adenomatous polyps
Source: Int J Biol Sci. 2020 Jan 1;16(1):135–46. doi: 10.7150/ijbs.37399 (PMC6930378; doi:10.7150/ijbs.37399)
Supplement: Supplementary file 3 — Table S2. [file ijbsv16p0135s3.xlsx]

## Sheet: 工作表1
id	pf	pr	sequence with primer	sequence without primer	CHRO	STRAND	PCR_start	PCR_End	Insert_Start	Insert_END
APC-1-S	CCAGGGCGCTCCCCATTC	TGTGCCAAGGAAAGGCCATC	CCAGGGCGCTCCCCATTCCCGTCGGGAGCCCGCCGATTGGCTGGGTGTGGGCGCACGTGACCGACATGTGGCTGTATTGGTGCAGCCCGCCAGGGTGTCACTGGAGACAGAATGGAGGTGCTGCCGGACTCGGAAATGGGGTAGGTGCTGGAGCCACCATGGCCAGGCTTGCTGCGGGGGGAGGGGGGAAGGTGGTTTTCCCTCGCACTGTCTTAAACCGATGGCCTTTCCTTGGCACA	CCGTCGGGAGCCCGCCGATTGGCTGGGTGTGGGCGCACGTGACCGACATGTGGCTGTATTGGTGCAGCCCGCCAGGGTGTCACTGGAGACAGAATGGAGGTGCTGCCGGACTCGGAAATGGGGTAGGTGCTGGAGCCACCATGGCCAGGCTTGCTGCGGGGGGAGGGGGGAAGGTGGTTTTCCCTCGCACTGTCTTAAACC	5	+	112737786	112738024	112737804	112738004
APC-2-S	TTTAGTAGTGAATTTCAAAATCCTTT	GGATAAACTACAATTAAAAGTCACAG	TTTAGTAGTGAATTTCAAAATCCTTTTTAACCTTATAGGTCCAAGGGTAGCCAAGGATGGCTGCAGCTTCATATGATCAGTTGTTAAAGCAAGTTGAGGCACTGAAGATGGAGAACTCAAATCTTCGACAAGAGCTAGAAGATAATTCCAATCATCTTACAAAACTGGAAACTGAGGCATCTAATATGAAGGTATCAAGACTGTGACTTTTAATTGTAGTTTATCC	TTAACCTTATAGGTCCAAGGGTAGCCAAGGATGGCTGCAGCTTCATATGATCAGTTGTTAAAGCAAGTTGAGGCACTGAAGATGGAGAACTCAAATCTTCGACAAGAGCTAGAAGATAATTCCAATCATCTTACAAAACTGGAAACTGAGGCATCTAATATGAAGGTATCAAGA	5	+	112754835	112755060	112754861	112755034
APC-3-1	GGTGCGTGCTTTGAGAGTGATC	GACGCTCTAATAAATCAATCTGTCCAGAAG	GGTGCGTGCTTTGAGAGTGATCTGAATTTTTTTCTCAGCATACTTAAATGTCAAGAAATACAGAATCATGTCTTGAAGTTATTTAGAATTTCATGTTAATATATTGTGTTCTTTTTAACAGGAAGTACTTAAACAACTACAAGGAAGTATTGAAGATGAAGCTATGGCTTCTTCTGGACAGATTGATTTATTAGAGCGTC	TGAATTTTTTTCTCAGCATACTTAAATGTCAAGAAATACAGAATCATGTCTTGAAGTTATTTAGAATTTCATGTTAATATATTGTGTTCTTTTTAACAGGAAGTACTTAAACAACTACAAGGAAGTATTGAAGATGAAGCTATGGCTT	5	+	112766205	112766404	112766227	112766374
APC-3-2	GGAAGTATTGAAGATGAAGCTATGGC	ACATCCTGAGGGTAAGGCTAACATACC	GGAAGTATTGAAGATGAAGCTATGGCTTCTTCTGGACAGATTGATTTATTAGAGCGTCTTAAAGGTAGATTTTAAAAAGGTGTTTTAAAATAATTTTTTAAGCTCAAATTGTCATCTTTAGGTGTGTAGATCCAAGTACAGCTTCTCTCGATTTGGGTGTTGGTATCAGTTTTCTTGGTATGTTAGCCTTACCCTCAGGATGT	TTCTTCTGGACAGATTGATTTATTAGAGCGTCTTAAAGGTAGATTTTAAAAAGGTGTTTTAAAATAATTTTTTAAGCTCAAATTGTCATCTTTAGGTGTGTAGATCCAAGTACAGCTTCTCTCGATTTGGGTGTTGGTATCAGTTTTCTT	5	+	112766347	112766549	112766373	112766522
APC-4-1	TTCAGTCATGTATATTTGTGGTTAAAATGTAAACC	AGGACTGCACTCTCCAGAACGG	TTCAGTCATGTATATTTGTGGTTAAAATGTAAACCTAATATTTCACTTTAAAATAATATAACATTAAGAATATTTTAGACTGCTTAAAGCAATTGTTGTATAAAAACTTGTTTCTATTTTATTTAGAGCTTAACTTAGATAGCAGTAATTTCCCTGGAGTAAAACTGCGGTCAAAAATGTCCCTCCGTTCTTATGGAAGCCGGGAAGGATCTGTATCAAGCCGTTCTGGAGAGTGCAGTCCT	TAATATTTCACTTTAAAATAATATAACATTAAGAATATTTTAGACTGCTTAAAGCAATTGTTGTATAAAAACTTGTTTCTATTTTATTTAGAGCTTAACTTAGATAGCAGTAATTTCCCTGGAGTAAAACTGCGGTCAAAAATGTCCCTCCGTTCTTATGGAAGCCGGGAAGGATCTGTATCAAG	5	+	112767063	112767304	112767098	112767282
APC-4-2	CAGTAATTTCCCTGGAGTAAAACTGCG	CTGGAGTACACAAGGCAATGTTTACTATATG	CAGTAATTTCCCTGGAGTAAAACTGCGGTCAAAAATGTCCCTCCGTTCTTATGGAAGCCGGGAAGGATCTGTATCAAGCCGTTCTGGAGAGTGCAGTCCTGTTCCTATGGGTTCATTTCCAAGAAGAGGGTTTGTAAATGGAAGCAGAGAAAGTACTGGATATTTAGAAGAACTTGAGAAAGAGAGGTAACTTTTCTTCATATAGTAAACATTGCCTTGTGTACTCCAG	GTCAAAAATGTCCCTCCGTTCTTATGGAAGCCGGGAAGGATCTGTATCAAGCCGTTCTGGAGAGTGCAGTCCTGTTCCTATGGGTTCATTTCCAAGAAGAGGGTTTGTAAATGGAAGCAGAGAAAGTACTGGATATTTAGAAGAACTTGAGAAAGAGAGGTAACTTTTCTT	5	+	112767205	112767433	112767232	112767402
APC-5-S	CAACTGATGTAAGTATTGCTCTTCTGCAGTC	CAAGTTATTAAAGTTTCAAATAAGTTGTACTGCC	CAACTGATGTAAGTATTGCTCTTCTGCAGTCTTTATTAGCATTGTTTAAACGTACCTTTTTTTAAAAAAAAAAAAATAGGTCATTGCTTCTTGCTGATCTTGACAAAGAAGAAAAGGAAAAAGACTGGTATTACGCTCAACTTCAGAATCTCACTAAAAGAATAGATAGTCTTCCTTTAACTGAAAATGTAAGTAACTTGGCAGTACAACTTATTTGAAACTTTAATAACTTG	TTTATTAGCATTGTTTAAACGTACCTTTTTTTAAAAAAAAAAAAATAGGTCATTGCTTCTTGCTGATCTTGACAAAGAAGAAAAGGAAAAAGACTGGTATTACGCTCAACTTCAGAATCTCACTAAAAGAATAGATAGTCTTCCTTTAACTGAAAATGTAAGTAACTT	5	+	112775550	112775782	112775581	112775748
APC-6-S	TTGCTTTTACTGATTAACGTAAATACAAGATATTG	CCTAATAGCTCTTCGCTGTTTTATCACTTAG	TTGCTTTTACTGATTAACGTAAATACAAGATATTGATACTTTTTTATTATTTGTGGTTTTAGTTTTCCTTACAAACAGATATGACCAGAAGGCAATTGGAATATGAAGCAAGGCAAATCAGAGTTGCGATGGAAGAACAACTAGGTACCTGCCAGGATATGGAAAAACGAGCACAGGTAAGTTACTTGTTTCTAAGTGATAAAACAGCGAAGAGCTATTAGG	ATACTTTTTTATTATTTGTGGTTTTAGTTTTCCTTACAAACAGATATGACCAGAAGGCAATTGGAATATGAAGCAAGGCAAATCAGAGTTGCGATGGAAGAACAACTAGGTACCTGCCAGGATATGGAAAAACGAGCACAGGTAAGTTACTTGTTT	5	+	112780728	112780949	112780763	112780918
APC-7-S	GATTTGACATAACCCTGAGCTTTTAAGTGG	TTTATACCCACAAACAAGAAAGGCAATTTAC	GATTTGACATAACCCTGAGCTTTTAAGTGGTAGCCATAGTATGATTATTTCTATTAATATTATTAATAAAAACATAACTAATTAGGTTTCTTGTTTTATTTTAGCGAAGAATAGCCAGAATTCAGCAAATCGAAAAGGACATACTTCGTATACGACAGCTTTTACAGTCCCAAGCAACAGAAGCAGAGGTTAGTAAATTGCCTTTCTTGTTTGTGGGTATAAA	TAGCCATAGTATGATTATTTCTATTAATATTATTAATAAAAACATAACTAATTAGGTTTCTTGTTTTATTTTAGCGAAGAATAGCCAGAATTCAGCAAATCGAAAAGGACATACTTCGTATACGACAGCTTTTACAGTCCCAAGCAACAGAAGCAGAGGTTA	5	+	112792342	112792564	112792372	112792533
APC-8-S	GCCTTGGGCTAAGAAAGCCTACACC	TTCTTAGAACCATCTTGCTTCATACTTTTCTG	GCCTTGGGCTAAGAAAGCCTACACCATTTTTGCATGTACTGATGTTAACTCCATCTTAACAGAGGTCATCTCAGAACAAGCATGAAACCGGCTCACATGATGCTGAGCGGCAGAATGAAGGTCAAGGAGTGGGAGAAATCAACATGGCAACTTCTGGTAATGGTCAGGTAAATAAATTATTTTATCATATTTTTTAAAATTATTTAAATATCAGAAAAGTATGAAGCAAGATGGTTCTAAGAA	ATTTTTGCATGTACTGATGTTAACTCCATCTTAACAGAGGTCATCTCAGAACAAGCATGAAACCGGCTCACATGATGCTGAGCGGCAGAATGAAGGTCAAGGAGTGGGAGAAATCAACATGGCAACTTCTGGTAATGGTCAGGTAAATAAATTATTTTATCATATTTTTTAAAATTATTTAAATAT	5	+	112801217	112801459	112801242	112801427
APC-9-S	CAGACACTTCATTTGGAGTACCTTAACATG	TTAGTGACCAGGGTTTGTAATCTTCTGTTAC	CAGACACTTCATTTGGAGTACCTTAACATGATGTTATCTGTATTTACCTATAGTCTAAATTATACCATCTATAATGTGCTTAATTTTTAGGGTTCAACTACACGAATGGACCATGAAACAGCCAGTGTTTTGAGTTCTAGTAGCACACACTCTGCACCTCGAAGGCTGACAAGTCATCTGGGAACCAAGGTAACAGAAGATTACAAACCCTGGTCACTAA	ATGTTATCTGTATTTACCTATAGTCTAAATTATACCATCTATAATGTGCTTAATTTTTAGGGTTCAACTACACGAATGGACCATGAAACAGCCAGTGTTTTGAGTTCTAGTAGCACACACTCTGCACCTCGAAGGCTGACAAGTCATCTGGGAACCAAG	5	+	112815405	112815624	112815435	112815593
APC-10-1	GTCGTAATTTTGTTTCTAAACTCATTTGGC	CCGGGAATTTCCCAACAATACAG	GTCGTAATTTTGTTTCTAAACTCATTTGGCCCACAGGTGGAAATGGTGTATTCATTGTTGTCAATGCTTGGTACTCATGATAAGGATGATATGTCGCGAACTTTGCTAGCTATGTCTAGCTCCCAAGACAGCTGTATATCCATGCGACAGTCTGGATGTCTTCCTCTCCTCATCCAGCTTTTACATGGCAATGACAAAGACTCTGTATTGTTGGGAAATTCCCGG	CCACAGGTGGAAATGGTGTATTCATTGTTGTCAATGCTTGGTACTCATGATAAGGATGATATGTCGCGAACTTTGCTAGCTATGTCTAGCTCCCAAGACAGCTGTATATCCATGCGACAGTCTGGATGTCTTCCTCTCCTCATCCAGCTTTTACATGGCAATGACAAAGACT	5	+	112818930	112819154	112818960	112819131
APC-10-2	CCTCATCCAGCTTTTACATGGCAATG	GTCCATGCCTGGTTCATGAGCTTC	CCTCATCCAGCTTTTACATGGCAATGACAAAGACTCTGTATTGTTGGGAAATTCCCGGGGCAGTAAAGAGGCTCGGGCCAGGGCCAGTGCAGCACTCCACAACATCATTCACTCACAGCCTGATGACAAGAGAGGCAGGCGTGAAATCCGAGTCCTTCATCTTTTGGAACAGATACGCGCTTACTGTGAAACCTGTTGGGAGTGGCAGGAAGCTCATGAACCAGGCATGGAC	ACAAAGACTCTGTATTGTTGGGAAATTCCCGGGGCAGTAAAGAGGCTCGGGCCAGGGCCAGTGCAGCACTCCACAACATCATTCACTCACAGCCTGATGACAAGAGAGGCAGGCGTGAAATCCGAGTCCTTCATCTTTTGGAACAGATACGCGCTTACTGTGAAACCTGTTGGGAGTGGCAG	5	+	112819097	112819328	112819123	112819304
APC-10-3	GGAACAGATACGCGCTTACTGTGAAAC	TTAAATATGAGTAGCACAAATGGCTGATATG	GGAACAGATACGCGCTTACTGTGAAACCTGTTGGGAGTGGCAGGAAGCTCATGAACCAGGCATGGACCAGGACAAAAATCCAAGTATGTTCTCTATAGTGTACATCGTAGTGCATGTTTCAAAGCAAATGTGAAATTTTTAAACAGAAAACATGTTTAGTTAATATGCTGTCTTTATGACTAAGAGGAGAAAATTCATATCAGCCATTTGTGCTACTCATATTTAA	CTGTTGGGAGTGGCAGGAAGCTCATGAACCAGGCATGGACCAGGACAAAAATCCAAGTATGTTCTCTATAGTGTACATCGTAGTGCATGTTTCAAAGCAAATGTGAAATTTTTAAACAGAAAACATGTTTAGTTAATATGCTGTCTTTATGACTAAGAGGAGAAAATT	5	+	112819262	112819487	112819289	112819456
APC-11-S	GTACAATAAACATCATTGCTCTTCAAATAACAAAG	CTACCATGATTTAAAAATCCACCAGTAATTGTC	GTACAATAAACATCATTGCTCTTCAAATAACAAAGCATTATGGTTTATGTTGATTTTATTTTTCAGTGCCAGCTCCTGTTGAACATCAGATCTGTCCTGCTGTGTGTGTTCTAATGAAACTTTCATTTGATGAAGAGCATAGACATGCAATGAATGAACTAGGTAAGACAAAAATGTTTTTTAATGACATAGACAATTACTGGTGGATTTTTAAATCATGGTAG	CATTATGGTTTATGTTGATTTTATTTTTCAGTGCCAGCTCCTGTTGAACATCAGATCTGTCCTGCTGTGTGTGTTCTAATGAAACTTTCATTTGATGAAGAGCATAGACATGCAATGAATGAACTAGGTAAGACAAAAATGTTTTTTAATGACATA	5	+	112821830	112822053	112821865	112822020
APC-12-1	TTCCTAGTATTTAAGTTACCAACTTGGTACCAG	ATACCTTGTTGGCTACATCTCCAAAAGTC	TTCCTAGTATTTAAGTTACCAACTTGGTACCAGTTTGTTTTATTTTAGATGATTGTCTTTTTCCTCTTGCCCTTTTTAAATTAGGGGGACTACAGGCCATTGCAGAATTATTGCAAGTGGACTGTGAAATGTATGGGCTTACTAATGACCACTACAGTATTACACTAAGACGATATGCTGGAATGGCTTTGACAAACTTGACTTTTGGAGATGTAGCCAACAAGGTAT	TTTGTTTTATTTTAGATGATTGTCTTTTTCCTCTTGCCCTTTTTAAATTAGGGGGACTACAGGCCATTGCAGAATTATTGCAAGTGGACTGTGAAATGTATGGGCTTACTAATGACCACTACAGTATTACACTAAGACGATATGCTGGAATGGCTTTGACAAACTT	5	+	112827024	112827251	112827057	112827222
APC-12-2	ACCACTACAGTATTACACTAAGACGATATGCTGG	GAGTAAAGATAAGCGAATGTGAAGCACAGG	ACCACTACAGTATTACACTAAGACGATATGCTGGAATGGCTTTGACAAACTTGACTTTTGGAGATGTAGCCAACAAGGTATGTTTTTATAACATGTATTTCTTAAGATAGCTCAGGTATGAGTTAATTTACTTTCATACAAATACATTTTACTGATTTTCTTTTTTTTCACTCTCCTCATTAAACAATGACTGATAAAAACCTGTGCTTCACATTCGCTTATCTTTACTC	AATGGCTTTGACAAACTTGACTTTTGGAGATGTAGCCAACAAGGTATGTTTTTATAACATGTATTTCTTAAGATAGCTCAGGTATGAGTTAATTTACTTTCATACAAATACATTTTACTGATTTTCTTTTTTTTCACTCTCCTCATTAAACAATGACTGATAAAAA	5	+	112827171	112827400	112827205	112827370
APC-13-S	AAAGCTTGGCTTCAAGTTGTCTTTTTAATGATC	TGCACAACTGCCCTCTAAGCCTG	AAAGCTTGGCTTCAAGTTGTCTTTTTAATGATCCTCTATTCTGTATTTAATTTACAGGCTACGCTATGCTCTATGAAAGGCTGCATGAGAGCACTTGTGGCCCAACTAAAATCTGAAAGTGAAGACTTACAGCAGGTACTATTTAGAATTTCACCTGTTTTTCTTTTTTCTCTTTTTCTTTGAGGCAGGGTCTCACTCTGTCACCCAGGCTTAGAGGGCAGTTGTGCA	CTCTATTCTGTATTTAATTTACAGGCTACGCTATGCTCTATGAAAGGCTGCATGAGAGCACTTGTGGCCCAACTAAAATCTGAAAGTGAAGACTTACAGCAGGTACTATTTAGAATTTCACCTGTTTTTCTTTTTTCTCTTTTTCTTTGAGGCAGGGTCTCACTCTGTCACC	5	+	112827872	112828099	112827905	112828076
APC-14-1	GTGATAGGATTACAGGCGTGAGTCACC	CTTTCACACTTCCAACTTCTCGCAAC	GTGATAGGATTACAGGCGTGAGTCACCACGGCTAGCCAGAATTTCTTTCTTAATAGATTTCTATTCTTACTGCTAGCATTAAAAACAAAAAAGCAACTAGTATGATTTTATGTATAAATTAATCTAAAATTGATTAATTTGCAGGTTATTGCGAGTGTTTTGAGGAATTTGTCTTGGCGAGCAGATGTAAATAGTAAAAAGACGTTGCGAGAAGTTGGAAGTGTGAAAG	ACGGCTAGCCAGAATTTCTTTCTTAATAGATTTCTATTCTTACTGCTAGCATTAAAAACAAAAAAGCAACTAGTATGATTTTATGTATAAATTAATCTAAAATTGATTAATTTGCAGGTTATTGCGAGTGTTTTGAGGAATTTGTCTTGGCGAGCAGATGTAAATAGTAAAAAGAC	5	+	112828712	112828940	112828739	112828914
APC-14-2	GCGAGTGTTTTGAGGAATTTGTCTTGG	CACAGGTAAGAAATTAGGAAATCTCATGGCT	GCGAGTGTTTTGAGGAATTTGTCTTGGCGAGCAGATGTAAATAGTAAAAAGACGTTGCGAGAAGTTGGAAGTGTGAAAGCATTGATGGAATGTGCTTTAGAAGTTAAAAAGGTACCTTTGAAAACATTTAGTACTATAATATGAATTTCATGTTTGGCTTTTTTTTGCTGCCTTCTTTTAGCCATGAGATTTCCTAATTTCTTACCTGTG	CGAGCAGATGTAAATAGTAAAAAGACGTTGCGAGAAGTTGGAAGTGTGAAAGCATTGATGGAATGTGCTTTAGAAGTTAAAAAGGTACCTTTGAAAACATTTAGTACTATAATATGAATTTCATGTTTGGCTTTTTTTTGCTGCCTTCTTTT	5	+	112828862	112829071	112828889	112829040
APC-15-1	AATTCCAACTCTAATTAGATGACCCATATTCTG	AGCTATCAAGCTGGACACATTCCGTAATATC	AATTCCAACTCTAATTAGATGACCCATATTCTGTTTCTTACTAGGAATCAACCCTCAAAAGCGTATTGAGTGCCTTATGGAATTTGTCAGCACATTGCACTGAGAATAAAGCTGATATATGTGCTGTAGATGGTGCACTTGCATTTTTGGTTGGCACTCTTACTTACCGGAGCCAGACAAACACTTTAGCCATTATTGAAAGTGGAGGTGGGATATTACGGAATGTGTCCAGCTTGATAGCT	TTTCTTACTAGGAATCAACCCTCAAAAGCGTATTGAGTGCCTTATGGAATTTGTCAGCACATTGCACTGAGAATAAAGCTGATATATGTGCTGTAGATGGTGCACTTGCATTTTTGGTTGGCACTCTTACTTACCGGAGCCAGACAAACACTTTAGCCATTATTGAAAGTGGAGGTGG	5	+	112834907	112835148	112834940	112835117
APC-15-2	TATATGTGCTGTAGATGGTGCACTTGC	TCATGATTATATAAAACATTGCTTACAATTAGGTC	TATATGTGCTGTAGATGGTGCACTTGCATTTTTGGTTGGCACTCTTACTTACCGGAGCCAGACAAACACTTTAGCCATTATTGAAAGTGGAGGTGGGATATTACGGAATGTGTCCAGCTTGATAGCTACAAATGAGGACCACAGGTATATATAGAGTTTTATATTACTTTTAAAGTACAGAATTCATACTCTCAAAAAGACCTAATTGTAAGCAATGTTTTATATAATCATGA	ATTTTTGGTTGGCACTCTTACTTACCGGAGCCAGACAAACACTTTAGCCATTATTGAAAGTGGAGGTGGGATATTACGGAATGTGTCCAGCTTGATAGCTACAAATGAGGACCACAGGTATATATAGAGTTTTATATTACTTTTAAAGTACAGAATTCATACTCTCAAAAA	5	+	112835022	112835254	112835049	112835219
APC-16-1	TATTTGTTGTTACTGCATACACATTGTGACC	AATGAGGTTCTTGAGCATGCTAACTGC	TATTTGTTGTTACTGCATACACATTGTGACCTTAATTTTGTGATCTCTTGATTTTATTTCAGGCAAATCCTAAGAGAGAACAACTGTCTACAAACTTTATTACAACACTTAAAATCTCATAGTTTGACAATAGTCAGTAATGCATGTGGAACTTTGTGGAATCTCTCAGCAAGAAATCCTAAAGACCAGGAAGCATTATGGGACATGGGGGCAGTTAGCATGCTCAAGAACCTCATT	TTAATTTTGTGATCTCTTGATTTTATTTCAGGCAAATCCTAAGAGAGAACAACTGTCTACAAACTTTATTACAACACTTAAAATCTCATAGTTTGACAATAGTCAGTAATGCATGTGGAACTTTGTGGAATCTCTCAGCAAGAAATCCTAAAGACCAGGAAGCATTATGGGACATGGGG	5	+	112837491	112837727	112837522	112837700
APC-16-2	GAAATCCTAAAGACCAGGAAGCATTATGG	AAGTGCTGAGCATCTAATTCTGCTTCTAGG	GAAATCCTAAAGACCAGGAAGCATTATGGGACATGGGGGCAGTTAGCATGCTCAAGAACCTCATTCATTCAAAGCACAAAATGATTGCTATGGGAAGTGCTGCAGCTTTAAGGAATCTCATGGCAAATAGGCCTGCGAAGTACAAGGATGCCAATATTATGTCTCCTGGCTCAAGCTTGCCATCTCTTCATGTTAGGAAACAAAAAGCCCTAGAAGCAGAATTAGATGCTCAGCACTT	GACATGGGGGCAGTTAGCATGCTCAAGAACCTCATTCATTCAAAGCACAAAATGATTGCTATGGGAAGTGCTGCAGCTTTAAGGAATCTCATGGCAAATAGGCCTGCGAAGTACAAGGATGCCAATATTATGTCTCCTGGCTCAAGCTTGCCATCTCTTCATGTTAGGAAACAAAAAGC	5	+	112837663	112837900	112837692	112837870
APC-16-3	TCAAGCTTGCCATCTCTTCATGTTAGG	GGTGAAAGGACAGTCATGTTGCCAG	TCAAGCTTGCCATCTCTTCATGTTAGGAAACAAAAAGCCCTAGAAGCAGAATTAGATGCTCAGCACTTATCAGAAACTTTTGACAATATAGACAATTTAAGTCCCAAGGCATCTCATCGTAGTAAGCAGAGACACAAGCAAAGTCTCTATGGTGATTATGTTTTTGACACCAATCGACATGATGATAATAGGTCAGACAATTTTAATACTGGCAACATGACTGTCCTTTCACC	AAACAAAAAGCCCTAGAAGCAGAATTAGATGCTCAGCACTTATCAGAAACTTTTGACAATATAGACAATTTAAGTCCCAAGGCATCTCATCGTAGTAAGCAGAGACACAAGCAAAGTCTCTATGGTGATTATGTTTTTGACACCAATCGACATGATGATAATAGGTCAGACAATTTTAATA	5	+	112837833	112838065	112837860	112838040
APC-16-4	GACACCAATCGACATGATGATAATAGGTCAG	CTGCAAACCTCGCTTTGAAGAAGTTCC	GACACCAATCGACATGATGATAATAGGTCAGACAATTTTAATACTGGCAACATGACTGTCCTTTCACCATATTTGAATACTACAGTGTTACCCAGCTCCTCTTCATCAAGAGGAAGCTTAGATAGTTCTCGTTCTGAAAAAGATAGAAGTTTGGAGAGAGAACGCGGAATTGGTCTAGGCAACTACCATCCAGCAACAGAAAATCCAGGAACTTCTTCAAAGCGAGGTTTGCAG	ACAATTTTAATACTGGCAACATGACTGTCCTTTCACCATATTTGAATACTACAGTGTTACCCAGCTCCTCTTCATCAAGAGGAAGCTTAGATAGTTCTCGTTCTGAAAAAGATAGAAGTTTGGAGAGAGAACGCGGAATTGGTCTAGGCAACTACCATCCAGCAACAGAAAATCCA	5	+	112837998	112838231	112838029	112838204
APC-16-5	GAATTGGTCTAGGCAACTACCATCCAG	TTGAATGTGTATGGGCAGCAGAGC	GAATTGGTCTAGGCAACTACCATCCAGCAACAGAAAATCCAGGAACTTCTTCAAAGCGAGGTTTGCAGATCTCCACCACTGCAGCCCAGATTGCCAAAGTCATGGAAGAAGTGTCAGCCATTCATACCTCTCAGGAAGACAGAAGTTCTGGGTCTACCACTGAATTACATTGTGTGACAGATGAGAGAAATGCACTTAGAAGAAGCTCTGCTGCCCATACACATTCAA	CAACAGAAAATCCAGGAACTTCTTCAAAGCGAGGTTTGCAGATCTCCACCACTGCAGCCCAGATTGCCAAAGTCATGGAAGAAGTGTCAGCCATTCATACCTCTCAGGAAGACAGAAGTTCTGGGTCTACCACTGAATTACATTGTGTGACAGATGAGAGAAATGCACTTAGAAGAA	5	+	112838164	112838391	112838191	112838367
APC-16-6	CCACTGAATTACATTGTGTGACAGATGAGAG	GGATTCAATCGAGGGTTTCATTTGACC	CCACTGAATTACATTGTGTGACAGATGAGAGAAATGCACTTAGAAGAAGCTCTGCTGCCCATACACATTCAAACACTTACAATTTCACTAAGTCGGAAAATTCAAATAGGACATGTTCTATGCCTTATGCCAAATTAGAATACAAGAGATCTTCAAATGATAGTTTAAATAGTGTCAGTAGTAGTGATGGTTATGGTAAAAGAGGTCAAATGAAACCCTCGATTGAATCC	AAATGCACTTAGAAGAAGCTCTGCTGCCCATACACATTCAAACACTTACAATTTCACTAAGTCGGAAAATTCAAATAGGACATGTTCTATGCCTTATGCCAAATTAGAATACAAGAGATCTTCAAATGATAGTTTAAATAGTGTCAGTAGTAGTGATGGTTATGGTAAAAGA	5	+	112838320	112838549	112838351	112838522
APC-16-7	CAAATAGGACATGTTCTATGCCTTATGCC	CCATCATTATCATCCATATGATTTGCACTATG	CAAATAGGACATGTTCTATGCCTTATGCCAAATTAGAATACAAGAGATCTTCAAATGATAGTTTAAATAGTGTCAGTAGTAGTGATGGTTATGGTAAAAGAGGTCAAATGAAACCCTCGATTGAATCCTATTCTGAAGATGATGAAAGTAAGTTTTGCAGTTATGGTCAATACCCAGCCGACCTAGCCCATAAAATACATAGTGCAAATCATATGGATGATAATGATGG	AAATTAGAATACAAGAGATCTTCAAATGATAGTTTAAATAGTGTCAGTAGTAGTGATGGTTATGGTAAAAGAGGTCAAATGAAACCCTCGATTGAATCCTATTCTGAAGATGATGAAAGTAAGTTTTGCAGTTATGGTCAATACCCAGCCGACCTAGCCCATAAAATA	5	+	112838422	112838650	112838451	112838618
APC-16-8	GGTCAATACCCAGCCGACCTAGC	GTTGTACTTTGATTCCTTGATTGTCTTTGCTC	GGTCAATACCCAGCCGACCTAGCCCATAAAATACATAGTGCAAATCATATGGATGATAATGATGGAGAACTAGATACACCAATAAATTATAGTCTTAAATATTCAGATGAGCAGTTGAACTCTGGAAGGCAAAGTCCTTCACAGAATGAAAGATGGGCAAGACCCAAACACATAATAGAAGATGAAATAAAACAAAGTGAGCAAAGACAATCAAGGAATCAAAGTACAAC	CCATAAAATACATAGTGCAAATCATATGGATGATAATGATGGAGAACTAGATACACCAATAAATTATAGTCTTAAATATTCAGATGAGCAGTTGAACTCTGGAAGGCAAAGTCCTTCACAGAATGAAAGATGGGCAAGACCCAAACACATAATAGAAGATGAAATAAAACAAAGT	5	+	112838586	112838815	112838609	112838783
APC-16-9	GAAAGATGGGCAAGACCCAAACAC	CCATGATTAGAACCCACTCGATTTGTTTC	GAAAGATGGGCAAGACCCAAACACATAATAGAAGATGAAATAAAACAAAGTGAGCAAAGACAATCAAGGAATCAAAGTACAACTTATCCTGTTTATACTGAGAGCACTGATGATAAACACCTCAAGTTCCAACCACATTTTGGACAGCAGGAATGTGTTTCTCCATACAGGTCACGGGGAGCCAATGGTTCAGAAACAAATCGAGTGGGTTCTAATCATGG	ATAATAGAAGATGAAATAAAACAAAGTGAGCAAAGACAATCAAGGAATCAAAGTACAACTTATCCTGTTTATACTGAGAGCACTGATGATAAACACCTCAAGTTCCAACCACATTTTGGACAGCAGGAATGTGTTTCTCCATACAGGTCACGGGGAGCCAATGGTTCA	5	+	112838733	112838953	112838757	112838924
APC-16-10	AGGTCACGGGGAGCCAATGG	CTATAATCAATAGGCTGATCCACATGACG	AGGTCACGGGGAGCCAATGGTTCAGAAACAAATCGAGTGGGTTCTAATCATGGAATTAATCAAAATGTAAGCCAGTCTTTGTGTCAAGAAGATGACTATGAAGATGATAAGCCTACCAATTATAGTGAACGTTACTCTGAAGAAGAACAGCATGAAGAAGAAGAGAGACCAACAAATTATAGCATAAAATATAATGAAGAGAAACGTCATGTGGATCAGCCTATTGATTATAG	TTCAGAAACAAATCGAGTGGGTTCTAATCATGGAATTAATCAAAATGTAAGCCAGTCTTTGTGTCAAGAAGATGACTATGAAGATGATAAGCCTACCAATTATAGTGAACGTTACTCTGAAGAAGAACAGCATGAAGAAGAAGAGAGACCAACAAATTATAGCATAAAATATAATGAAGAGAAA	5	+	112838901	112839133	112838921	112839104
APC-16-11	TGAAGAAGAAGAGAGACCAACAAATTATAGC	CTGATTCTGCCTCTTGGCATTAGATG	TGAAGAAGAAGAGAGACCAACAAATTATAGCATAAAATATAATGAAGAGAAACGTCATGTGGATCAGCCTATTGATTATAGTTTAAAATATGCCACAGATATTCCTTCATCACAGAAACAGTCATTTTCATTCTCAAAGAGTTCATCTGGACAAAGCAGTAAAACCGAACATATGTCTTCAAGCAGTGAGAATACGTCCACACCTTCATCTAATGCCAAGAGGCAGAATCAG	ATAAAATATAATGAAGAGAAACGTCATGTGGATCAGCCTATTGATTATAGTTTAAAATATGCCACAGATATTCCTTCATCACAGAAACAGTCATTTTCATTCTCAAAGAGTTCATCTGGACAAAGCAGTAAAACCGAACATATGTCTTCAAGCAGTGAGAATACGTCCACACCTT	5	+	112839053	112839284	112839084	112839258
APC-16-12	TGTCTTCAAGCAGTGAGAATACGTCCAC	CATCTTCAGCTGATGACAAAGATGATAATGAAC	TGTCTTCAAGCAGTGAGAATACGTCCACACCTTCATCTAATGCCAAGAGGCAGAATCAGCTCCATCCAAGTTCTGCACAGAGTAGAAGTGGTCAGCCTCAAAAGGCTGCCACTTGCAAAGTTTCTTCTATTAACCAAGAAACAATACAGACTTATTGTGTAGAAGATACTCCAATATGTTTTTCAAGATGTAGTTCATTATCATCTTTGTCATCAGCTGAAGATG	ACCTTCATCTAATGCCAAGAGGCAGAATCAGCTCCATCCAAGTTCTGCACAGAGTAGAAGTGGTCAGCCTCAAAAGGCTGCCACTTGCAAAGTTTCTTCTATTAACCAAGAAACAATACAGACTTATTGTGTAGAAGATACTCCAATATGTTTTTCAAGATGTA	5	+	112839226	112839450	112839254	112839417
APC-16-13	GAAACAATACAGACTTATTGTGTAGAAGATACTCC	AGTCTGCTGGATTTGGTTCTAGGGTG	GAAACAATACAGACTTATTGTGTAGAAGATACTCCAATATGTTTTTCAAGATGTAGTTCATTATCATCTTTGTCATCAGCTGAAGATGAAATAGGATGTAATCAGACGACACAGGAAGCAGATTCTGCTAATACCCTGCAAATAGCAGAAATAAAAGAAAAGATTGGAACTAGGTCAGCTGAAGATCCTGTGAGCGAAGTTCCAGCAGTGTCACAGCACCCTAGAACCAAATCCAGCAGACT	AATATGTTTTTCAAGATGTAGTTCATTATCATCTTTGTCATCAGCTGAAGATGAAATAGGATGTAATCAGACGACACAGGAAGCAGATTCTGCTAATACCCTGCAAATAGCAGAAATAAAAGAAAAGATTGGAACTAGGTCAGCTGAAGATCCTGTGAGCGAAGTTCCAGCAGTGTCACAG	5	+	112839363	112839604	112839398	112839578
APC-16-14	AGCGAAGTTCCAGCAGTGTCACAG	GAACGACTCTCAAAACTATCAAGTGAACTGAC	AGCGAAGTTCCAGCAGTGTCACAGCACCCTAGAACCAAATCCAGCAGACTGCAGGGTTCTAGTTTATCTTCAGAATCAGCCAGGCACAAAGCTGTTGAATTTTCTTCAGGAGCGAAATCTCCCTCCAAAAGTGGTGCTCAGACACCCAAAAGTCCACCTGAACACTATGTTCAGGAGACCCCACTCATGTTTAGCAGATGTACTTCTGTCAGTTCACTTGATAGTTTTGAGAGTCGTTC	CACCCTAGAACCAAATCCAGCAGACTGCAGGGTTCTAGTTTATCTTCAGAATCAGCCAGGCACAAAGCTGTTGAATTTTCTTCAGGAGCGAAATCTCCCTCCAAAAGTGGTGCTCAGACACCCAAAAGTCCACCTGAACACTATGTTCAGGAGACCCCACTCATGTTTAGCAGATGTACTTCT	5	+	112839555	112839793	112839579	112839761
APC-16-15	CACTATGTTCAGGAGACCCCACTCAT	GTTTGAGCTGTTTGAGGAGGTGGTG	CACTATGTTCAGGAGACCCCACTCATGTTTAGCAGATGTACTTCTGTCAGTTCACTTGATAGTTTTGAGAGTCGTTCGATTGCCAGCTCCGTTCAGAGTGAACCATGCAGTGGAATGGTAAGTGGCATTATAAGCCCCAGTGATCTTCCAGATAGCCCTGGACAAACCATGCCACCAAGCAGAAGTAAAACACCTCCACCACCTCCTCAAACAGCTCAAAC	GTTTAGCAGATGTACTTCTGTCAGTTCACTTGATAGTTTTGAGAGTCGTTCGATTGCCAGCTCCGTTCAGAGTGAACCATGCAGTGGAATGGTAAGTGGCATTATAAGCCCCAGTGATCTTCCAGATAGCCCTGGACAAACCATGCCACCAAGCAGAAGTAAAACACCTC	5	+	112839717	112839937	112839743	112839912
APC-16-16	ATGCCACCAAGCAGAAGTAAAACACCTC	GAACAAGAAAATCCATCTGGAGTACTTTCC	ATGCCACCAAGCAGAAGTAAAACACCTCCACCACCTCCTCAAACAGCTCAAACCAAGCGAGAAGTACCTAAAAATAAAGCACCTACTGCTGAAAAGAGAGAGAGTGGACCTAAGCAAGCTGCAGTAAATGCTGCAGTTCAGAGGGTCCAGGTTCTTCCAGATGCTGATACTTTATTACATTTTGCCACGGAAAGTACTCCAGATGGATTTTCTTGTTC	CACCACCTCCTCAAACAGCTCAAACCAAGCGAGAAGTACCTAAAAATAAAGCACCTACTGCTGAAAAGAGAGAGAGTGGACCTAAGCAAGCTGCAGTAAATGCTGCAGTTCAGAGGGTCCAGGTTCTTCCAGATGCTGATACTTTATTACATTTTGCCAC	5	+	112839885	112840102	112839913	112840072
APC-16-17	TTCCAGATGCTGATACTTTATTACATTTTGCC	CTGCCTCTTTCTCTTGGTTTTCATTTG	TTCCAGATGCTGATACTTTATTACATTTTGCCACGGAAAGTACTCCAGATGGATTTTCTTGTTCATCCAGCCTGAGTGCTCTGAGCCTCGATGAGCCATTTATACAGAAAGATGTGGAATTAAGAATAATGCCTCCAGTTCAGGAAAATGACAATGGGAATGAAACAGAATCAGAGCAGCCTAAAGAATCAAATGAAAACCAAGAGAAAGAGGCAG	ACGGAAAGTACTCCAGATGGATTTTCTTGTTCATCCAGCCTGAGTGCTCTGAGCCTCGATGAGCCATTTATACAGAAAGATGTGGAATTAAGAATAATGCCTCCAGTTCAGGAAAATGACAATGGGAATGAAACAGAATCAGAGCAGCCTAAAGAAT	5	+	112840039	112840254	112840071	112840227
APC-16-18	ATGACAATGGGAATGAAACAGAATCAGAG	GACTTGGTTTCCTTGCCACAGGTG	ATGACAATGGGAATGAAACAGAATCAGAGCAGCCTAAAGAATCAAATGAAAACCAAGAGAAAGAGGCAGAAAAAACTATTGATTCTGAAAAGGACCTATTAGATGATTCAGATGATGATGATATTGAAATACTAGAAGAATGTATTATTTCTGCCATGCCAACAAAGTCATCACGTAAAGCAAAAAAGCCAGCCCAGACTGCTTCAAAATTACCTCCACCTGTGGCAAGGAAACCAAGTC	CAGCCTAAAGAATCAAATGAAAACCAAGAGAAAGAGGCAGAAAAAACTATTGATTCTGAAAAGGACCTATTAGATGATTCAGATGATGATGATATTGAAATACTAGAAGAATGTATTATTTCTGCCATGCCAACAAAGTCATCACGTAAAGCAAAAAAGCCAGCCCAGACTGCTTCAAAATTACCTC	5	+	112840186	112840425	112840215	112840401
APC-16-19	CCAGCCCAGACTGCTTCAAAATTAC	CTAACTCATTTGGAGGGGATTCGATTG	CCAGCCCAGACTGCTTCAAAATTACCTCCACCTGTGGCAAGGAAACCAAGTCAGCTGCCTGTGTACAAACTTCTACCATCACAAAACAGGTTGCAACCCCAAAAGCATGTTAGTTTTACACCGGGGGATGATATGCCACGGGTGTATTGTGTTGAAGGGACACCTATAAACTTTTCCACAGCTACATCTCTAAGTGATCTAACAATCGAATCCCCTCCAAATGAGTTAG	CTCCACCTGTGGCAAGGAAACCAAGTCAGCTGCCTGTGTACAAACTTCTACCATCACAAAACAGGTTGCAACCCCAAAAGCATGTTAGTTTTACACCGGGGGATGATATGCCACGGGTGTATTGTGTTGAAGGGACACCTATAAACTTTTCCACAGCTACATCTCTAAGTGATCTAA	5	+	112840374	112840602	112840399	112840575
APC-16-20	GGGTGTATTGTGTTGAAGGGACACC	CCTCTGCTTTATTGTCATCCAATTCAGG	GGGTGTATTGTGTTGAAGGGACACCTATAAACTTTTCCACAGCTACATCTCTAAGTGATCTAACAATCGAATCCCCTCCAAATGAGTTAGCTGCTGGAGAAGGAGTTAGAGGAGGGGCACAGTCAGGTGAATTTGAAAAACGAGATACCATTCCTACAGAAGGCAGAAGTACAGATGAGGCTCAAGGAGGAAAAACCTCATCTGTAACCATACCTGAATTGGATGACAATAAAGCAGAGG	TATAAACTTTTCCACAGCTACATCTCTAAGTGATCTAACAATCGAATCCCCTCCAAATGAGTTAGCTGCTGGAGAAGGAGTTAGAGGAGGGGCACAGTCAGGTGAATTTGAAAAACGAGATACCATTCCTACAGAAGGCAGAAGTACAGATGAGGCTCAAGGAGGAAAAACCTCATCTGTAACCATA	5	+	112840513	112840752	112840538	112840724
APC-16-21	CTCAAGGAGGAAAAACCTCATCTGTAACC	GTGGTATAGGTTTTACTGGTGAAGTTGG	CTCAAGGAGGAAAAACCTCATCTGTAACCATACCTGAATTGGATGACAATAAAGCAGAGGAAGGTGATATTCTTGCAGAATGCATTAATTCTGCTATGCCCAAAGGGAAAAGTCACAAGCCTTTCCGTGTGAAAAAGATAATGGACCAGGTCCAGCAAGCATCTGCGTCTTCTTCTGCACCCAACAAAAATCAGTTAGATGGTAAGAAAAAGAAACCAACTTCACCAGTAAAACCTATACCAC	ATACCTGAATTGGATGACAATAAAGCAGAGGAAGGTGATATTCTTGCAGAATGCATTAATTCTGCTATGCCCAAAGGGAAAAGTCACAAGCCTTTCCGTGTGAAAAAGATAATGGACCAGGTCCAGCAAGCATCTGCGTCTTCTTCTGCACCCAACAAAAATCAGTTAGATGGTAAGAAAAAGAAA	5	+	112840693	112840935	112840722	112840907
APC-16-22	GCATCTGCGTCTTCTTCTGCACC	CTTCATTATTTGGGAGCTTATCATTGAAGACC	GCATCTGCGTCTTCTTCTGCACCCAACAAAAATCAGTTAGATGGTAAGAAAAAGAAACCAACTTCACCAGTAAAACCTATACCACAAAATACTGAATATAGGACACGTGTAAGAAAAAATGCAGACTCAAAAAATAATTTAAATGCTGAGAGAGTTTTCTCAGACAACAAAGATTCAAAGAAACAGAATTTGAAAAATAATTCCAAGGTCTTCAATGATAAGCTCCCAAATAATGAAG	CAACAAAAATCAGTTAGATGGTAAGAAAAAGAAACCAACTTCACCAGTAAAACCTATACCACAAAATACTGAATATAGGACACGTGTAAGAAAAAATGCAGACTCAAAAAATAATTTAAATGCTGAGAGAGTTTTCTCAGACAACAAAGATTCAAAGAAACAGAATTTGAAAAATAATTCCAA	5	+	112840851	112841088	112840874	112841056
APC-16-23	TTCTCAGACAACAAAGATTCAAAGAAACAG	GCCTTTCTTAATTCAGCCTTTTCCCTG	TTCTCAGACAACAAAGATTCAAAGAAACAGAATTTGAAAAATAATTCCAAGGTCTTCAATGATAAGCTCCCAAATAATGAAGATAGAGTCAGAGGAAGTTTTGCTTTTGATTCACCTCATCATTACACGCCTATTGAAGGAACTCCTTACTGTTTTTCACGAAATGATTCTTTGAGTTCTCTAGATTTTGATGATGATGATGTTGACCTTTCCAGGGAAAAGGCTGAATTAAGAAAGGC	AATTTGAAAAATAATTCCAAGGTCTTCAATGATAAGCTCCCAAATAATGAAGATAGAGTCAGAGGAAGTTTTGCTTTTGATTCACCTCATCATTACACGCCTATTGAAGGAACTCCTTACTGTTTTTCACGAAATGATTCTTTGAGTTCTCTAGATTTTGATGATGATGATGTTGACCTTTC	5	+	112841007	112841245	112841037	112841218
APC-16-24	GTTCTCTAGATTTTGATGATGATGATGTTGACC	ACTGGGGAAAAGTGGATTGTTTCTGAAG	GTTCTCTAGATTTTGATGATGATGATGTTGACCTTTCCAGGGAAAAGGCTGAATTAAGAAAGGCAAAAGAAAATAAGGAATCAGAGGCTAAAGTTACCAGCCACACAGAACTAACCTCCAACCAACAATCAGCTAATAAGACACAAGCTATTGCAAAGCAGCCAATAAATCGAGGTCAGCCTAAACCCATACTTCAGAAACAATCCACTTTTCCCCAGT	TTTCCAGGGAAAAGGCTGAATTAAGAAAGGCAAAAGAAAATAAGGAATCAGAGGCTAAAGTTACCAGCCACACAGAACTAACCTCCAACCAACAATCAGCTAATAAGACACAAGCTATTGCAAAGCAGCCAATAAATCGAGGTCAGCCTAAACCCATA	5	+	112841182	112841400	112841215	112841372
APC-16-25	CCAATAAATCGAGGTCAGCCTAAACC	GGCTCAGTCTCTTTGATAGGTTCATTTTC	CCAATAAATCGAGGTCAGCCTAAACCCATACTTCAGAAACAATCCACTTTTCCCCAGTCATCCAAAGACATACCAGACAGAGGGGCAGCAACTGATGAAAAGTTACAGAATTTTGCTATTGAAAATACTCCGGTTTGCTTTTCTCATAATTCCTCTCTGAGTTCTCTCAGTGACATTGACCAAGAAAACAACAATAAAGAAAATGAACCTATCAAAGAGACTGAGCC	CATACTTCAGAAACAATCCACTTTTCCCCAGTCATCCAAAGACATACCAGACAGAGGGGCAGCAACTGATGAAAAGTTACAGAATTTTGCTATTGAAAATACTCCGGTTTGCTTTTCTCATAATTCCTCTCTGAGTTCTCTCAGTGACATTGACCAAGAAAACAACAATAAA	5	+	112841343	112841569	112841369	112841540
APC-16-26	TCTCTGAGTTCTCTCAGTGACATTGACC	CGGAGCTTATACATTCCTGCAACAGG	TCTCTGAGTTCTCTCAGTGACATTGACCAAGAAAACAACAATAAAGAAAATGAACCTATCAAAGAGACTGAGCCCCCTGACTCACAGGGAGAACCAAGTAAACCTCAAGCATCAGGCTATGCTCCTAAATCATTTCATGTTGAAGATACCCCAGTTTGTTTCTCAAGAAACAGTTCTCTCAGTTCTCTTAGTATTGACTCTGAAGATGACCTGTTGCAGGAATGTATAAGCTCCG	AAGAAAACAACAATAAAGAAAATGAACCTATCAAAGAGACTGAGCCCCCTGACTCACAGGGAGAACCAAGTAAACCTCAAGCATCAGGCTATGCTCCTAAATCATTTCATGTTGAAGATACCCCAGTTTGTTTCTCAAGAAACAGTTCTCTCAGTTCTCTTAGTATTGACTCTGAAGATGA	5	+	112841496	112841730	112841524	112841704
APC-16-27	GTTGAAGATACCCCAGTTTGTTTCTCAAG	GGGATAGACCATGTTCTGAATCTGG	GTTGAAGATACCCCAGTTTGTTTCTCAAGAAACAGTTCTCTCAGTTCTCTTAGTATTGACTCTGAAGATGACCTGTTGCAGGAATGTATAAGCTCCGCAATGCCAAAAAAGAAAAAGCCTTCAAGACTCAAGGGTGATAATGAAAAACATAGTCCCAGAAATATGGGTGGCATATTAGGTGAAGATCTGACACTTGATTTGAAAGATATACAGAGACCAGATTCAGAACATGGTCTATCCC	AAACAGTTCTCTCAGTTCTCTTAGTATTGACTCTGAAGATGACCTGTTGCAGGAATGTATAAGCTCCGCAATGCCAAAAAAGAAAAAGCCTTCAAGACTCAAGGGTGATAATGAAAAACATAGTCCCAGAAATATGGGTGGCATATTAGGTGAAGATCTGACACTTGATTTGAAAGATATACAGAGA	5	+	112841634	112841874	112841663	112841849
APC-16-28	GGTGAAGATCTGACACTTGATTTGAAAGATATAC	GATCAGGTGTAAGATGAAATGGTGATCC	GGTGAAGATCTGACACTTGATTTGAAAGATATACAGAGACCAGATTCAGAACATGGTCTATCCCCTGATTCAGAAAATTTTGATTGGAAAGCTATTCAGGAAGGTGCAAATTCCATAGTAAGTAGTTTACATCAAGCTGCTGCTGCTGCATGTTTATCTAGACAAGCTTCGTCTGATTCAGATTCCATCCTTTCCCTGAAATCAGGAATCTCTCTGGGATCACCATTTCATCTTACACCTGATC	AGAGACCAGATTCAGAACATGGTCTATCCCCTGATTCAGAAAATTTTGATTGGAAAGCTATTCAGGAAGGTGCAAATTCCATAGTAAGTAGTTTACATCAAGCTGCTGCTGCTGCATGTTTATCTAGACAAGCTTCGTCTGATTCAGATTCCATCCTTTCCCTGAAATCAGGAATCTCTCTG	5	+	112841811	112842054	112841845	112842026
APC-16-29	CTTTCCCTGAAATCAGGAATCTCTCTG	GAAGGCATGTTTGCTTGAAGGG	CTTTCCCTGAAATCAGGAATCTCTCTGGGATCACCATTTCATCTTACACCTGATCAAGAAGAAAAACCCTTTACAAGTAATAAAGGCCCACGAATTCTAAAACCAGGGGAGAAAAGTACATTGGAAACTAAAAAGATAGAATCTGAAAGTAAAGGAATCAAAGGAGGAAAAAAAGTTTATAAAAGTTTGATTACTGGAAAAGTTCGATCTAATTCAGAAATTTCAGGCCAAATGAAACAGCCCCTTCAAGCAAACATGCCTTC	GGATCACCATTTCATCTTACACCTGATCAAGAAGAAAAACCCTTTACAAGTAATAAAGGCCCACGAATTCTAAAACCAGGGGAGAAAAGTACATTGGAAACTAAAAAGATAGAATCTGAAAGTAAAGGAATCAAAGGAGGAAAAAAAGTTTATAAAAGTTTGATTACTGGAAAAGTTCGATCTAATTCAGAAATTTCAGGCCAAATGAAACAGC	5	+	112842000	112842262	112842027	112842240
APC-16-30	GTTTGATTACTGGAAAAGTTCGATCTAATTCAG	ATGGCTTGGCTCCTCTAGGAGAAGTG	GTTTGATTACTGGAAAAGTTCGATCTAATTCAGAAATTTCAGGCCAAATGAAACAGCCCCTTCAAGCAAACATGCCTTCAATCTCTCGAGGCAGGACAATGATTCATATTCCAGGAGTTCGAAATAGCTCCTCAAGTACAAGTCCTGTTTCTAAAAAAGGCCCACCCCTTAAGACTCCAGCCTCCAAAAGCCCTAGTGAAGGTCAAACAGCCACCACTTCTCCTAGAGGAGCCAAGCCAT	AAATTTCAGGCCAAATGAAACAGCCCCTTCAAGCAAACATGCCTTCAATCTCTCGAGGCAGGACAATGATTCATATTCCAGGAGTTCGAAATAGCTCCTCAAGTACAAGTCCTGTTTCTAAAAAAGGCCCACCCCTTAAGACTCCAGCCTCCAAAAGCCCTAGTGAAGGTCAAACAGCCAC	5	+	112842184	112842423	112842217	112842397
APC-16-31	CAAAAGCCCTAGTGAAGGTCAAACAGC	GGAAATTGAGTTTCGGCCAGGAG	CAAAAGCCCTAGTGAAGGTCAAACAGCCACCACTTCTCCTAGAGGAGCCAAGCCATCTGTGAAATCAGAATTAAGCCCTGTTGCCAGGCAGACATCCCAAATAGGTGGGTCAAGTAAAGCACCTTCTAGATCAGGATCTAGAGATTCGACCCCTTCAAGACCTGCCCAGCAACCATTAAGTAGACCTATACAGTCTCCTGGCCGAAACTCAATTTCC	CACCACTTCTCCTAGAGGAGCCAAGCCATCTGTGAAATCAGAATTAAGCCCTGTTGCCAGGCAGACATCCCAAATAGGTGGGTCAAGTAAAGCACCTTCTAGATCAGGATCTAGAGATTCGACCCCTTCAAGACCTGCCCAGCAACCATTAAGTAGACCTATACAGT	5	+	112842368	112842584	112842395	112842561
APC-16-32	CCTGCCCAGCAACCATTAAGTAGAC	GGAATACTACTGGCATTCTTGGATAAACCTG	CCTGCCCAGCAACCATTAAGTAGACCTATACAGTCTCCTGGCCGAAACTCAATTTCCCCTGGTAGAAATGGAATAAGTCCTCCTAACAAATTATCTCAACTTCCAAGGACATCATCCCCTAGTACTGCTTCAACTAAGTCCTCAGGTTCTGGAAAAATGTCATATACATCTCCAGGTAGACAGATGAGCCAACAGAACCTTACCAAACAAACAGGTTTATCCAAGAATGCCAGTAGTATTCC	CTATACAGTCTCCTGGCCGAAACTCAATTTCCCCTGGTAGAAATGGAATAAGTCCTCCTAACAAATTATCTCAACTTCCAAGGACATCATCCCCTAGTACTGCTTCAACTAAGTCCTCAGGTTCTGGAAAAATGTCATATACATCTCCAGGTAGACAGATGAGCCAACAGAACCTTACCAAACAAA	5	+	112842528	112842769	112842553	112842738
APC-16-33	AGACAGATGAGCCAACAGAACCTTACC	CTTGGAGCTTCTTTGATGAAAGTTGAC	AGACAGATGAGCCAACAGAACCTTACCAAACAAACAGGTTTATCCAAGAATGCCAGTAGTATTCCAAGAAGTGAGTCTGCCTCCAAAGGACTAAATCAGATGAATAATGGTAATGGAGCCAATAAAAAGGTAGAACTTTCTAGAATGTCTTCAACTAAATCAAGTGGAAGTGAATCTGATAGATCAGAAAGACCTGTATTAGTACGCCAGTCAACTTTCATCAAAGAAGCTCCAAG	AAACAAACAGGTTTATCCAAGAATGCCAGTAGTATTCCAAGAAGTGAGTCTGCCTCCAAAGGACTAAATCAGATGAATAATGGTAATGGAGCCAATAAAAAGGTAGAACTTTCTAGAATGTCTTCAACTAAATCAAGTGGAAGTGAATCTGATAGATCAGAAAGACCTGTATTAGTACGCCA	5	+	112842705	112842940	112842732	112842913
APC-16-34	GGAAGTGAATCTGATAGATCAGAAAGACCTG	ACCAGCCTGAACAGACGAATGTG	GGAAGTGAATCTGATAGATCAGAAAGACCTGTATTAGTACGCCAGTCAACTTTCATCAAAGAAGCTCCAAGCCCAACCTTAAGAAGAAAATTGGAGGAATCTGCTTCATTTGAATCTCTTTCTCCATCATCTAGACCAGCTTCTCCCACTAGGTCCCAGGCACAAACTCCAGTTTTAAGTCCTTCCCTTCCTGATATGTCTCTATCCACACATTCGTCTGTTCAGGCTGGT	TATTAGTACGCCAGTCAACTTTCATCAAAGAAGCTCCAAGCCCAACCTTAAGAAGAAAATTGGAGGAATCTGCTTCATTTGAATCTCTTTCTCCATCATCTAGACCAGCTTCTCCCACTAGGTCCCAGGCACAAACTCCAGTTTTAAGTCCTTCCCTTCCTGATATGTCTCTATCCA	5	+	112842870	112843100	112842901	112843077
APC-16-35	TTTAAGTCCTTCCCTTCCTGATATGTCTC	TGCTTACTCGAGGAAGGGATGATG	TTTAAGTCCTTCCCTTCCTGATATGTCTCTATCCACACATTCGTCTGTTCAGGCTGGTGGATGGCGAAAACTCCCACCTAATCTCAGTCCCACTATAGAGTATAATGATGGAAGACCAGCAAAGCGCCATGATATTGCACGGTCTCATTCTGAAAGTCCTTCTAGACTTCCAATCAATAGGTCAGGAACCTGGAAACGTGAGCACAGCAAACATTCATCATCCCTTCCTCGAGTAAGCA	TATCCACACATTCGTCTGTTCAGGCTGGTGGATGGCGAAAACTCCCACCTAATCTCAGTCCCACTATAGAGTATAATGATGGAAGACCAGCAAAGCGCCATGATATTGCACGGTCTCATTCTGAAAGTCCTTCTAGACTTCCAATCAATAGGTCAGGAACCTGGAAACGTGAGCACAGCAAACATT	5	+	112843043	112843281	112843072	112843257
APC-16-36	GAACCTGGAAACGTGAGCACAGC	CCATGTTCCTTTTGCGGATACTTGG	GAACCTGGAAACGTGAGCACAGCAAACATTCATCATCCCTTCCTCGAGTAAGCACTTGGAGAAGAACTGGAAGTTCATCTTCAATTCTTTCTGCTTCATCAGAATCCAGTGAAAAAGCAAAAAGTGAGGATGAAAAACATGTGAACTCTATTTCAGGAACCAAACAAAGTAAAGAAAACCAAGTATCCGCAAAAGGAACATGG	AAACATTCATCATCCCTTCCTCGAGTAAGCACTTGGAGAAGAACTGGAAGTTCATCTTCAATTCTTTCTGCTTCATCAGAATCCAGTGAAAAAGCAAAAAGTGAGGATGAAAAACATGTGAACTCTATTTCAGGAACCAAACAAAGTAAAGAAAA	5	+	112843228	112843430	112843251	112843405
APC-16-37	GAAAAACATGTGAACTCTATTTCAGGAACC	GGATTGTTAATGGGACAGTCCTCAATTCTC	GAAAAACATGTGAACTCTATTTCAGGAACCAAACAAAGTAAAGAAAACCAAGTATCCGCAAAAGGAACATGGAGAAAAATAAAAGAAAATGAATTTTCTCCCACAAATAGTACTTCTCAGACCGTTTCCTCAGGTGCTACAAATGGTGCTGAATCAAAGACTCTAATTTATCAAATGGCACCTGCTGTTTCTAAAACAGAGGATGTTTGGGTGAGAATTGAGGACTGTCCCATTAACAATCC	AAACAAAGTAAAGAAAACCAAGTATCCGCAAAAGGAACATGGAGAAAAATAAAAGAAAATGAATTTTCTCCCACAAATAGTACTTCTCAGACCGTTTCCTCAGGTGCTACAAATGGTGCTGAATCAAAGACTCTAATTTATCAAATGGCACCTGCTGTTTCTAAAACAGAGGATGTTTGGGT	5	+	112843359	112843600	112843389	112843570
APC-16-38	ATCAAAGACTCTAATTTATCAAATGGCACC	AGGAGTTCAGGCGATTTTCCAAAC	ATCAAAGACTCTAATTTATCAAATGGCACCTGCTGTTTCTAAAACAGAGGATGTTTGGGTGAGAATTGAGGACTGTCCCATTAACAATCCTAGATCTGGAAGATCTCCCACAGGTAATACTCCCCCGGTGATTGACAGTGTTTCAGAAAAGGCAAATCCAAACATTAAAGATTCAAAAGATAATCAGGCAAAACAAAATGTGGGTAATGGCAGTGTTCCCATGCGTACCGTGGGTTTGGAAAATCGCCTGAACTCCT	TGCTGTTTCTAAAACAGAGGATGTTTGGGTGAGAATTGAGGACTGTCCCATTAACAATCCTAGATCTGGAAGATCTCCCACAGGTAATACTCCCCCGGTGATTGACAGTGTTTCAGAAAAGGCAAATCCAAACATTAAAGATTCAAAAGATAATCAGGCAAAACAAAATGTGGGTAATGGCAGTGTTCCCATGCGTACCGTGG	5	+	112843511	112843767	112843541	112843743
APC-16-39	GTGTTCCCATGCGTACCGTGG	GTAATTAAAAGGAGTCACTCTGGCAGCAAC	GTGTTCCCATGCGTACCGTGGGTTTGGAAAATCGCCTGAACTCCTTTATTCAGGTGGATGCCCCTGACCAAAAAGGAACTGAGATAAAACCAGGACAAAATAATCCTGTCCCTGTATCAGAGACTAATGAAAGTTCTATAGTGGAACGTACCCCATTCAGTTCTAGCAGCTCAAGCAAACACAGTTCACCTAGTGGGACTGTTGCTGCCAGAGTGACTCCTTTTAATTAC	GTTTGGAAAATCGCCTGAACTCCTTTATTCAGGTGGATGCCCCTGACCAAAAAGGAACTGAGATAAAACCAGGACAAAATAATCCTGTCCCTGTATCAGAGACTAATGAAAGTTCTATAGTGGAACGTACCCCATTCAGTTCTAGCAGCTCAAGCAAACACAGTTCACCTAGTGGGACT	5	+	112843723	112843952	112843744	112843922
APC-16-40	CTCAAGCAAACACAGTTCACCTAGTGG	CTCTTTTAAACAGATGTCACAAGGTAAGACC	CTCAAGCAAACACAGTTCACCTAGTGGGACTGTTGCTGCCAGAGTGACTCCTTTTAATTACAACCCAAGCCCTAGGAAAAGCAGCGCAGATAGCACTTCAGCTCGGCCATCTCAGATCCCAACTCCAGTGAATAACAACACAAAGAAGCGAGATTCCAAAACTGACAGCACAGAATCCAGTGGAACCCAAAGTCCTAAGCGCCATTCTGGGTCTTACCTTGTGACATCTGTTTAAAAGAG	GACTGTTGCTGCCAGAGTGACTCCTTTTAATTACAACCCAAGCCCTAGGAAAAGCAGCGCAGATAGCACTTCAGCTCGGCCATCTCAGATCCCAACTCCAGTGAATAACAACACAAAGAAGCGAGATTCCAAAACTGACAGCACAGAATCCAGTGGAACCCAAAGTCCTAAGCGCCATTCTG	5	+	112843892	112844131	112843919	112844100
APC-16-41	AGTGGAACCCAAAGTCCTAAGCG	CCAGTGAAGACAAAGTATACTATCAAATATGGC	AGTGGAACCCAAAGTCCTAAGCGCCATTCTGGGTCTTACCTTGTGACATCTGTTTAAAAGAGAGGAAGAATGAAACTAAGAAAATTCTATGTTAATTACAACTGCTATATAGACATTTTGTTTCAAATGAAACTTTAAAAGACTGAAAAATTTTGTAAATAGGTTTGATTCTTGTTAGAGGGTTTTTGTTCTGGAAGCCATATTTGATAGTATACTTTGTCTTCACTGG	CCATTCTGGGTCTTACCTTGTGACATCTGTTTAAAAGAGAGGAAGAATGAAACTAAGAAAATTCTATGTTAATTACAACTGCTATATAGACATTTTGTTTCAAATGAAACTTTAAAAGACTGAAAAATTTTGTAAATAGGTTTGATTCTTGTTAGAGGGTTTTTGTTCTGGAA	5	+	112844070	112844298	112844093	112844265
APC-16-42	TGATTCTTGTTAGAGGGTTTTTGTTCTGG	GTGTTCATTATTTTAAGACAAGCAATAATTAAAGG	TGATTCTTGTTAGAGGGTTTTTGTTCTGGAAGCCATATTTGATAGTATACTTTGTCTTCACTGGTCTTATTTTGGGAGGCACTCTTGATGGTTAGGAAAAAAATAGTAAAGCCAAGTATGTTTGTACAGTATGTTTTACATGTATTTAAAGTAGCATCCCATCCCAACTTCCTTTAATTATTGCTTGTCTTAAAATAATGAACAC	AAGCCATATTTGATAGTATACTTTGTCTTCACTGGTCTTATTTTGGGAGGCACTCTTGATGGTTAGGAAAAAAATAGTAAAGCCAAGTATGTTTGTACAGTATGTTTTACATGTATTTAAAGTAGCATCCCATCCCAACTT	5	+	112844235	112844439	112844264	112844404
APC-16-43	TTACATGTATTTAAAGTAGCATCCCATCCC	GGTAAACTTGTTCATCGGGAACCATATTAC	TTACATGTATTTAAAGTAGCATCCCATCCCAACTTCCTTTAATTATTGCTTGTCTTAAAATAATGAACACTACAGATAGAAAATATGATATATTGCTGTTATCAATCATTTCTAGATTATAAACTGACTAAACTTACATCAGGGAAAAATTGGTATTTATGCAAAAAAAAATGTTTTTGTCCTTGTGAGTCCATCTAACATCATAATTAATCATGTGGCTGTGAAATTCACAGTAATATGGTTCCCGATGAACAAGTTTACC	AACTTCCTTTAATTATTGCTTGTCTTAAAATAATGAACACTACAGATAGAAAATATGATATATTGCTGTTATCAATCATTTCTAGATTATAAACTGACTAAACTTACATCAGGGAAAAATTGGTATTTATGCAAAAAAAAATGTTTTTGTCCTTGTGAGTCCATCTAACATCATAATTAATCATGTGGCTGTGAAATTCACA	5	+	112844370	112844631	112844400	112844601
APC-16-44	TGTTTTTGTCCTTGTGAGTCCATCTAACATC	TTTGTTTTGTTTGGAGCACAAAATAGTG	TGTTTTTGTCCTTGTGAGTCCATCTAACATCATAATTAATCATGTGGCTGTGAAATTCACAGTAATATGGTTCCCGATGAACAAGTTTACCCAGCCTGCTTTGCTTTACTGCATGAATGAAACTGATGGTTCAATTTCAGAAGTAATGATTAACAGTTATGTGGTCACATGATGTGCATAGAGATAGCTACAGTGTAATAATTTACACTATTTTGTGCTCCAAACAAAACAAA	ATAATTAATCATGTGGCTGTGAAATTCACAGTAATATGGTTCCCGATGAACAAGTTTACCCAGCCTGCTTTGCTTTACTGCATGAATGAAACTGATGGTTCAATTTCAGAAGTAATGATTAACAGTTATGTGGTCACATGATGTGCATAGAGATAGCTACAGTGTAATAATTTA	5	+	112844541	112844773	112844572	112844745
APC-16-45	TCACATGATGTGCATAGAGATAGCTACAGTG	CATTTAGTTTCTGTTGAGACACAATTCATGTC	TCACATGATGTGCATAGAGATAGCTACAGTGTAATAATTTACACTATTTTGTGCTCCAAACAAAACAAAAATCTGTGTAACTGTAAAACATTGAATGAAACTATTTTACCTGAACTAGATTTTATCTGAAAGTAGGTAGAATTTTTGCTATGCTGTAATTTGTTGTATATTCTGGTATTTGAGGTGAGATGGCTGCTCTTTTATTAATGAGACATGAATTGTGTCTCAACAGAAACTAAATG	TAATAATTTACACTATTTTGTGCTCCAAACAAAACAAAAATCTGTGTAACTGTAAAACATTGAATGAAACTATTTTACCTGAACTAGATTTTATCTGAAAGTAGGTAGAATTTTTGCTATGCTGTAATTTGTTGTATATTCTGGTATTTGAGGTGAGATGGCTGCTCTTTTATTAATGA	5	+	112844705	112844946	112844736	112844914
APC-16-46	GGTATTTGAGGTGAGATGGCTGCTC	AAGAGGAATTTTACTCTTAATGCATAGAAGCTG	GGTATTTGAGGTGAGATGGCTGCTCTTTTATTAATGAGACATGAATTGTGTCTCAACAGAAACTAAATGAACATTTCAGAATAAATTATTGCTGTATGTAAACTGTTACTGAAATTGGTATTTGTTTGAAGGGTCTTGTTTCACATTTGTATTAATAATTGTTTAAAATGCCTCTTTTAAAAGCTTATATAAATTTTTTTCTTCAGCTTCTATGCATTAAGAGTAAAATTCCTCTT	TTTTATTAATGAGACATGAATTGTGTCTCAACAGAAACTAAATGAACATTTCAGAATAAATTATTGCTGTATGTAAACTGTTACTGAAATTGGTATTTGTTTGAAGGGTCTTGTTTCACATTTGTATTAATAATTGTTTAAAATGCCTCTTTTAAAAGCTTATATAAATTTTTTTCTT	5	+	112844878	112845113	112844903	112845080
APC-16-47	TTGTTTGAAGGGTCTTGTTTCACATTTG	CAAGATGAGCTAATCACATAAAAGAAATTTCAGG	TTGTTTGAAGGGTCTTGTTTCACATTTGTATTAATAATTGTTTAAAATGCCTCTTTTAAAAGCTTATATAAATTTTTTTCTTCAGCTTCTATGCATTAAGAGTAAAATTCCTCTTACTGTAATAAAAACAATTGAAGAAGACTGTTGCCACTTAACCATTCCATGCGTTGGCACTTATCTATTCCTGAAATTTCTTTTATGTGATTAGCTCATCTTG	TATTAATAATTGTTTAAAATGCCTCTTTTAAAAGCTTATATAAATTTTTTTCTTCAGCTTCTATGCATTAAGAGTAAAATTCCTCTTACTGTAATAAAAACAATTGAAGAAGACTGTTGCCACTTAACCATTCCATGCGTTGGCACTTATCTATT	5	+	112844999	112845215	112845027	112845181
APC-16-48	CTTAACCATTCCATGCGTTGGCAC	GAAATTATGTGGGCCTATTATGCTCAATGC	CTTAACCATTCCATGCGTTGGCACTTATCTATTCCTGAAATTTCTTTTATGTGATTAGCTCATCTTGATTTTTAATATTTTTCCACTTAAACTTTTTTTTCTTACTCCACTGGAGCTCAGTAAAAGTAAATTCATGTAATAGCAATGCAAGCAGCCTAGCACAGACTAAGCATTGAGCATAATAGGCCCACATAATTTC	TTATCTATTCCTGAAATTTCTTTTATGTGATTAGCTCATCTTGATTTTTAATATTTTTCCACTTAAACTTTTTTTTCTTACTCCACTGGAGCTCAGTAAAAGTAAATTCATGTAATAGCAATGCAAGCAGCCTAGCACAGACTAA	5	+	112845149	112845347	112845173	112845317
APC-16-49	ATGTAATAGCAATGCAAGCAGCCTAGCAC	GCTGATTATACTTCACTGCTGAGATCTTGCC	ATGTAATAGCAATGCAAGCAGCCTAGCACAGACTAAGCATTGAGCATAATAGGCCCACATAATTTCCTCTTTCTTAATATTATAGAATTCTGTACTTGAAATTGATTCTTAGACATTGCAGTCTCTTCGAGGCTTTACAGTGTAAACTGTCTTGCCCCTTCATCTTCTTGTTGCAACTGGGTCTGACATGAACACTTTTTATCACCCTGTATGTTAGGGCAAGATCTCAGCAGTGAAGTATAATCAGC	AGACTAAGCATTGAGCATAATAGGCCCACATAATTTCCTCTTTCTTAATATTATAGAATTCTGTACTTGAAATTGATTCTTAGACATTGCAGTCTCTTCGAGGCTTTACAGTGTAAACTGTCTTGCCCCTTCATCTTCTTGTTGCAACTGGGTCTGACATGAACACTTTTTATCACCCTGTATGTTAG	5	+	112845282	112845529	112845311	112845498
APC-16-50	TCTTGTTGCAACTGGGTCTGACATG	CTCCACTGTATAAGGGGACACTTAACATG	TCTTGTTGCAACTGGGTCTGACATGAACACTTTTTATCACCCTGTATGTTAGGGCAAGATCTCAGCAGTGAAGTATAATCAGCACTTTGCCATGCTCAGAAAATTCAAATCACATGGAACTTTAGAGGTAGATTTAATACGATTAAGATATTCAGAAGTATATTTTAGAATCCCTGCCTGTTAAGGAAACTTTATTTGTGGTAGGTACAGTTCTGGGGTACATGTTAAGTGTCCCCTTATACAGTGGAG	AACACTTTTTATCACCCTGTATGTTAGGGCAAGATCTCAGCAGTGAAGTATAATCAGCACTTTGCCATGCTCAGAAAATTCAAATCACATGGAACTTTAGAGGTAGATTTAATACGATTAAGATATTCAGAAGTATATTTTAGAATCCCTGCCTGTTAAGGAAACTTTATTTGTGGTAGGTACAGTTCTGGGGTA	5	+	112845447	112845695	112845472	112845666
APC-16-51	GGTGACTGATGATACATGCATACATATTTGTTG	CATTCTCATTACCTGGAAGTTATAAACACAGG	GGTGACTGATGATACATGCATACATATTTGTTGAATAAATGAAAATTTATTTTTAGTGATAAGATTCATACACTCTGTATTTGGGGAGGGAAAACCTTTTTAAGCATGGTGGGGCACTCAGATAGGAGTGAATACACCTACCTGGTGCCTTGAAAATCACATCAAGTAGTTAATTATCTACCCCTTACCTGTGTTTATAACTTCCAGGTAATGAGAATG	AATAAATGAAAATTTATTTTTAGTGATAAGATTCATACACTCTGTATTTGGGGAGGGAAAACCTTTTTAAGCATGGTGGGGCACTCAGATAGGAGTGAATACACCTACCTGGTGCCTTGAAAATCACATCAAGTAGTTAATTATCTACCCCTTA	5	+	112845791	112846009	112845824	112845977
APC-16-52	CTGGTGCCTTGAAAATCACATCAAGTAG	CAGATAACATTTGGCAAAAATTTAAAGGTCAATC	CTGGTGCCTTGAAAATCACATCAAGTAGTTAATTATCTACCCCTTACCTGTGTTTATAACTTCCAGGTAATGAGAATGATTTTTTTTAAAGCTAAAATGCCAGTAAATAAAAGTGCTATGACTTGAGCTAAGATATTTGACTCCAATGCCTGTACTGTGTCTACTGCACCACTTTGTAAACACTTCAATTTACTATCTTTGAAATGATTGACCTTTAAATTTTTGCCAAATGTTATCTG	TTAATTATCTACCCCTTACCTGTGTTTATAACTTCCAGGTAATGAGAATGATTTTTTTTAAAGCTAAAATGCCAGTAAATAAAAGTGCTATGACTTGAGCTAAGATATTTGACTCCAATGCCTGTACTGTGTCTACTGCACCACTTTGTAAACACTTCAATTTACTATCTTTGAAAT	5	+	112845932	112846170	112845960	112846136
APC-16-53	ACTGTGTCTACTGCACCACTTTGTAAACACTTC	GGTTTGCAACAACTGGCATGCAG	ACTGTGTCTACTGCACCACTTTGTAAACACTTCAATTTACTATCTTTGAAATGATTGACCTTTAAATTTTTGCCAAATGTTATCTGAAATTGTCTATGAATACCATCTACTTCTGTTGTTTTCCCAGGCTTCCATAAACAATGGAGATACATGCATATAGGTCATACTGGTTTCCTTTCATTTTTTGATTTTCTATTTCTAATTTTCTGAATTACTGCATGCCAGTTGTTGCAAACC	AATTTACTATCTTTGAAATGATTGACCTTTAAATTTTTGCCAAATGTTATCTGAAATTGTCTATGAATACCATCTACTTCTGTTGTTTTCCCAGGCTTCCATAAACAATGGAGATACATGCATATAGGTCATACTGGTTTCCTTTCATTTTTTGATTTTCTATTTCTAATTTTCTGAATTA	5	+	112846085	112846321	112846118	112846298
