# Supplementary material for: Gut microbiome associated with APC gene mutation in patients with intestinal adenomatous polyps
Source: Int J Biol Sci. 2020 Jan 1;16(1):135–46. doi: 10.7150/ijbs.37399 (PMC6930378; doi:10.7150/ijbs.37399)
Supplement: Supplementary file 4 — Table S3. [file ijbsv16p0135s4.xlsx]

## Sheet: Sheet1
WGC ID	Original Sample Name	Project ID	Data ID	Barcode	Yield(Gbases)	#Reads(M)	%\of >=Q30 Bases(PF)
DN1705110241	1	s546x10001	DN1705110241LD01	GCCAAT	12.56	83.76	91.54	0
DN1705110242	2	s546x10001	DN1705110242LD01	CAGATC	12.38	82.53	92.36	0
DN1705110244	4	s546x10001	DN1705110244LD01	GATCAG	11.11	74.09	91.94	0
DN1705110246	5	s546x10001	DN1705110246LD01	TAGCTT	13.3	88.63	91.57	0
DN1705110247	6	s546x10001	DN1705110247LD01	GGCTAC	12.04	80.23	91.27	0
DN1705110248	8	s546x10001	DN1705110248LD01	CTTGTA	11.56	77.03	91.32	0
DN1705110249	9	s546x10001	DN1705110249LD01	AGTCAA	10.74	71.63	91.64	0
DN1705110250	10	s546x10001	DN1705110250LD01	AGTTCC	12.38	82.55	91.85	0
DN1705110252	12	s546x10001	DN1705110252LD01	CCGTCC	11.51	76.74	91.12	0
DN1705110254	14	s546x10001	DN1705110254LD01	GTGAAA	10.86	72.38	91.64	0
DN1705110255	15	s546x10001	DN1705110255LD01	GTGGCC	12.83	85.51	91.39	0
DN1705110257	17	s546x10001	DN1705110257LD01	CGTACG	11.98	79.87	91.53	0
DN1705110260	19	s546x10001	DN1705110260LD01	ACTGAT	12.52	83.44	91.53	0
DN1705110261	20	s546x10001	DN1705110261LD01	ATTCCT	12.64	84.26	92.09	0
DN1705110263	22	s546x10001	DN1705110263LD01	CGATGT	10.57	70.43	89.34	0
DN1705110264	23	s546x10001	DN1705110264LD01	TTAGGC	9.37	62.48	88.42	0
DN1705110265	24	s546x10001	DN1705110265LD01	TGACCA	10.19	67.91	89.26	0
DN1705110266	25	s546x10001	DN1705110266LD01	ACAGTG	11.83	78.83	91.43	0
DN1705110267	26	s546x10001	DN1705110267LD01	GCCAAT	13.76	91.73	91.98	0
DN1705110268	27	s546x10001	DN1705110268LD01	CAGATC	12.53	83.55	91.85	0
DN1705110269	28	s546x10001	DN1705110269LD01	ACTTGA	9.95	66.31	91.58	0
DN1705110270	29	s546x10001	DN1705110270LD01	GATCAG	11.38	75.83	91.8	0
DN1705110272	30	s546x10001	DN1705110272LD01	TAGCTT	13.24	88.25	91.69	0
DN1705110273	31	s546x10001	DN1705110273LD01	GGCTAC	10.79	71.92	88.84	0
DN1705110274	32	s546x10001	DN1705110274LD01	CTTGTA	10.38	69.2	89.12	0
DN1705110275	34	s546x10001	DN1705110275LD01	AGTCAA	11.7	77.98	91.37	0
DN1705110276	35	s546x10001	DN1705110276LD01	AGTTCC	13.27	88.47	92.1	0
DN1705110277	36	s546x10001	DN1705110277LD01	ATGTCA	11.56	77.04	90.86	0
DN1705110280	38	s546x10001	DN1705110280LD01	GTCCGC	9.8	65.34	90.12	0
DN1705110283	40	s546x10001	DN1705110283LD01	GTGGCC	13.55	90.3	91.57	0
DN1705110285	41	s546x10001	DN1705110285LD01	GTTTCG	8.52	56.78	88.39	0
DN1705110286	42	s546x10001	DN1705110286LD01	CGTACG	11.28	75.18	91.88	0
DN1705110287	43	s546x10001	DN1705110287LD01	GAGTGG	13.83	92.2	91.46	0
DN1705110289	45	s546x10001	DN1705110289LD01	ATTCCT	12	80	92.04	0
DN1705110290	46	s546x10001	DN1705110290LD01	ATCACG	11.72	78.14	92.16	0
