# Supplementary material for: Gut microbiome associated with APC gene mutation in patients with intestinal adenomatous polyps
Source: Int J Biol Sci. 2020 Jan 1;16(1):135–46. doi: 10.7150/ijbs.37399 (PMC6930378; doi:10.7150/ijbs.37399)
Supplement: Supplementary file 5 — Table S4. [file ijbsv16p0135s5.xlsx]

## Sheet: Sheet1
Table S1. The relative abundance of siginificant KEGG pathways in patients with intestinal adenomatous polyps.
group	ID	mean.control	SD.control	mean.case	SD.case	p.wilcoxon.test	name
dominate in case	ko00360	0.319111	0.0770089	0.386373	0.0864959	0.0496441	Phenylalanine metabolism
	ko00363	0	0	0.0468812	0.0657815	0.0367657	Bisphenol degradation
	ko00472	0.00812948	0.01377	0.0203209	0.0212417	0.0432821	D-Arginine and D-ornithine metabolism
The case group is the APC gene mutation group and the control group is non-APC gene mutation group
